# Supplementary material for: Multiplexed mobilization and expression of biosynthetic gene clusters
Source: Nat Commun. 2022 Sep 6;13:5256. doi: 10.1038/s41467-022-32858-0 (PMC9448795; doi:10.1038/s41467-022-32858-0)
Supplement: Supplementary file 3 — Source Data [file 41467_2022_32858_MOESM3_ESM.zip]

Archive with 4 entries (4 files):
- Supplementary_Figure_1_data.xlsx
- __MACOSX/._Supplementary_Figure_1_data.xlsx
- cytoscapeFile_PAC_library.cys
- __MACOSX/._cytoscapeFile_PAC_library.cys
