# Supplementary material for: Multiplexed mobilization and expression of biosynthetic gene clusters
Source: Nat Commun. 2022 Sep 6;13:5256. doi: 10.1038/s41467-022-32858-0 (PMC9448795; doi:10.1038/s41467-022-32858-0)
Supplement: Supplementary file 3 — Source Data [file 41467_2022_32858_MOESM3_ESM.zip › Supplementary_Figure_1_data.xlsx]

## Sheet: Sheet1
				adduct		Na		H	H	H	H	H	Na	H	Na	H	Na	Na	Na					H	Na						H																H
				theoretical mass		533.211		696.359	687.395	671.4	479.291	495.285	517.267	282.17	838.435	495.281	517.263	727.403	713.387					664.366	686.348						819.559																1298.55
						Antimycin B1		Tetramycin-A	16β, 17β-epoxyfilipin V	Pentamycin	Pactamide C	Pactamide D	Pactamide B	Cycloheximide	Bafilomycin B1	Rakicidin D	Rakicidin D	JBIR-100	Hygrolidin					Lydiamycin A	Lydiamycin A						Prolinolexin (1)																Cinnamexin (2)
				m/z - sample		533.212		696.357	687.392	671.398	479.293	495.285	517.2698	282.17	838.434	495.283	517.266	727.402	713.388					664.366	686.349						819.56																1298.56
				mass error (ppm)		3.00069		3.11262	4.94621	3.4317	5.21604	0	4.83309	0.300464	0.954159	2.36996	5.08283	0.687377	0.933504					1.35467	0.582794						0.976135																5.85267
				m/z - alignment		533.2126	549.1866	696.3604	687.3947	671.3935	479.2944	495.2883	517.2698	282.1738	838.4350	495.2822	517.2621	727.4039	713.3883	631.2770	365.2324	1029.649	510.3538	664.3689	686.3486	562.4161	569.9065	321.2043	358.2592	642.4212	819.5581	833.5744	554.2996	552.2835	568.315	557.2952	541.3018	529.2677	871.5630	857.5492	507.3752	1128.699	544.8568	463.0819	391.2851	854.5743	1298.563	1330.589	884.3099
				RT - alignment (min)		3.50	4.36	3.11	2.69	2.45	3.52	4.87	4.32	2.27	6.12	3.00	2.91	6.05	5.96	2.49	2.98	4.75	2.77	3.55	3.73	6.85	6.82	2.84	2.53	2.52	5.70	6.10	3.59	3.63	4.00	2.42	2.07	1.96	3.93	3.86	3.26	4.12	3.89	4.68	5.09	4.87	3.28	2.65	2.87
			predictions:
		PAC location	CONKAT-seq	KnownClusterBlast	rep #
				Antimycin	A	43126.5	180253	58.039	15.7665	0	304.591	148.982	157.436	41.2443	26.049	344.353	296.364	30.2763	21.5932	161.093	50.4985	139.499	0	53.6975	171.375	75.5295	0	85.3778	12.1105	0	40.4445	70.528	153.095	791.181	514.468	66.8362	901.547	114.25	86.83	18.0515	34.6177	371.998	11.882	199.938	0	0	0	0	190.715
		94K22	known		B	54553	61092.7	43.7577	0	7.5405	69.464	228.375	114.25	27.877	26.7345	201.14	130.017	30.162	26.6127	101.111	29.248	106.938	49.0133	114.022	124.304	40.673	0	218.081	12.339	8.9115	113.565	158.316	110.251	575.363	486.705	62.3805	510.012	341.379	42.044	21.479	10.511	400.903	39.9875	315.444	228.75	62.7233	0	0	124.473
			(antimycin)		C	60576	79725.4	36.7885	15.3095	8.683	111.279	114.936	114.935	69.464	58.2675	347.891	127.617	49.1275	28.791	80.872	88.201	123.39	44.5575	106.709	227.741	74.128	0	129.04	24.221	14.656	259.335	90.4185	93.4565	1119.67	228.5	38.388	292.251	114.935	61.238	31.3045	13.71	388.907	27.1915	171.375	0	38.6165	0	0	90.486
				Natamycin congener (Tetramycin BGC not in MIBiG)	A	2226.22	305.898	101405	70.6065	185.199	119.963	67.179	115.05	250.594	124.761	114.25	1640.76	95.97	72.686	40.673	38.388	258.29	34.9605	171.375	126.865	159.816	13.71	330.739	39.5305	115.708	74.034	107.852	146.067	134.586	88.658	55.4112	185.49	171.489	46.3855	374.724	40.4445	247.58	26.2775	90.029	61.0095	78.345	0	0	148.525
		129H18	known		B	742.812	273.172	63084.9	26.7345	26.506	285.625	363.94	152.091	280.004	242.21	111.051	372.488	123.063	119.136	60.7995	97.798	1071.03	143.926	171.375	225.281	187.141	25.3635	376.292	70.6065	56.8965	199.937	86.1445	98.4835	186.702	378.406	62.8375	679.33	170.908	307.104	1096.4	43.415	621.063	231.585	74.7195	413.246	516.444	0	0	691.212
			(natamycin)		C	1171.06	214.904	7301.03	102.482	1311.12	308.306	225.696	111.965	529.23	106.481	441.69	3322.78	218.975	204.994	61.1238	143.041	393.062	111.508	342.75	850.429	321.504	10.7395	766.17	53.2405	123.504	65.5795	221.345	237.535	194.078	314.759	101.568	203.936	343.55	174.574	153.713	98.4835	153.78	56.949	100.083	553.196	66.722	0	38.5023	380.11
				Pentamycin	A	1312.35	310.12	426.647	168022	9228.87	315.101	460.057	69.5783	133.379	81.1175	940.429	101.225	110.836	59.41	120.877	439.44	1186.11	61.0095	895.668	79.518	87.51	50.781	1268	38.899	57.8105	408.415	533.706	120.325	114.398	1389.65	110.594	763.527	516.203	517.647	406.737	31.2585	450.602	79.975	275.8	377.049	110.251	0	0	214.676
		107M20	known		B	2022.34	334.524	417.317	182899	11304.3	345.149	116.863	56.8965	70.4922	54.6735	1581.2	96.427	115.621	135.043	98.712	1235.34	323.671	74.034	2128.03	60.324	44.329	8.683	772.26	34.6177	57.4677	179.276	77.0045	91.1715	202.222	1166.83	66.6858	461.798	172.403	71.4063	185.656	73.577	633.068	90.486	170.453	314.073	46.9552	12.796	27.877	312.039
			(pentamycin)		C	5853.68	906.085	365.545	66561.8	75329.8	400.305	155.609	142.356	189.351	75.2908	1032.49	282.426	261.127	84.088	128.874	1394.42	668.679	67.179	276.142	108.538	94.223	7.5405	897.772	23.764	151.381	114.25	121.464	189.198	132.468	331.273	110.916	171.375	114.25	356.9	295.681	43.1865	528.016	144.021	281.855	1271.59	76.776	0	0	277.783
				Pactamides	A	629.175	190.047	72.663	10.054	12.339	25480.5	131843	2592.19	152.897	110.594	110.137	170.347	69.921	126.817	114.25	49.813	925.668	59.1815	114.25	58.7385	123.304	22.85	114.935	46.614	120.991	360.799	491.655	142.813	275.524	492.913	60.781	347.32	371.427	129.56	397.59	21.2505	285.5	228.5	94.9418	2971.01	574.106	0	0	283.111
		109B1	known		B	742.646	68.471	62.8387	0	8.683	9828.58	490968	34765.9	62.609	140.899	180.972	172.403	35.189	81.244	94.599	114.25	693.269	52.555	54.84	85.8115	168.978	0	112.422	45.243	79.8608	214.816	257.632	114.25	118.751	509.437	40.4445	120.42	314.187	95.97	153.903	58.039	248.151	104.408	110.577	1100.12	65.351	0	0	161.107
			(pactamides)		C	728.66	243.272	147.383	114.5	10.968	2150.35	142858	1394.67	101.918	104.653	194.796	344.018	65.2367	90.0445	126.475	37.931	684.85	147.725	114.25	50.2528	168.74	21.479	537.537	25.8205	53.7223	513.724	344.295	82.26	144.21	76.319	70.378	181.086	285.875	84.163	476.204	53.012	355.624	125.789	77.1188	1077.36	116.306	0	0	371.427
				Cycloheximide	A	2754.03	326.137	70.6065	17.0233	14.8525	114.136	290.469	294.998	3037.68	59.1815	110.137	114.25	89.604	79.005	114.25	88.4295	356.231	29.248	346.258	192.254	75.263	0	197.31	92.0855	113.565	114.25	310.04	114.25	222.787	341.646	103.625	598.099	342.75	256.948	369.155	67.179	207.935	71.1045	536.397	326.298	60.809	0	0	396.105
		96P24	known		B	4415.02	1190.34	118.363	19.194	0	151.267	79.061	63.98	283785	57.582	106.71	171.375	24.678	49.7697	69.921	115.164	935.216	14.3955	142.927	341.187	145.066	10.763	140.985	146.644	41.13	92.771	200.718	283.568	366.171	1178.94	88.7722	285.625	228.5	93.228	54.1545	54.84	343.664	42.044	672.746	695.706	193.641	0	0	330.411
			(cycloheximide)		C	1753.72	400.903	63.1957	30.915	15.081	191.168	114.25	221.302	3.70816e+06	138.243	102.368	75.1765	160.407	139.385	80.2035	51.2982	546.8	47.7565	308.932	319.942	93.4635	7.769	799.366	42.2725	0	114.935	114.25	161.968	177.202	304.398	72.3203	245.409	313.502	122.933	152.482	33.361	171.375	41.3585	731.133	114.25	36.3315	0	0	215.133
				Bafilomycin B1	A	283.226	187.432	100.952	22.393	21.2505	180.078	247.785	178.893	118.393	62384.5	126.543	84.5763	266.997	45.1125	67.9788	504.105	542.335	0	117.43	190.111	23.9925	0	92.0855	51.4125	20.9078	137.786	47.071	258.293	95.056	76.776	91.6035	251.35	256.937	23.307	38.7308	67.306	99.626	15.995	75.153	47.2995	17.1375	12.5675	0	29.4765
		81O18	known		B	215.363	124.344	250.674	19.194	29.248	277.338	43.6435	83.585	164.959	128488	64.894	354.477	1105.57	186.505	82.717	251.792	399.646	33.361	111.051	84.088	51.2983	0	84.4655	35.189	9.3685	178.23	33.7037	436.618	100.083	95.97	49.1275	357.146	85.916	30.0477	37.3597	21.7075	206.221	42.044	781.714	59.2957	27.3065	12.796	0	92.5425
			(bafilomycin B1)		C	1515.63	164.432	322.502	27.877	0	225.872	103.053	67.784	118.679	396877	146.325	446.032	12770.1	1292.82	112.536	323.715	436.663	27.6485	149.096	306.607	56.2227	0	171.75	82.717	0	33.2468	48.7847	1070.73	171.375	148.753	61.0095	208.506	484.42	190.34	96.5412	36.103	96.884	83.4025	1080.06	106.024	26.3917	15.081	0	104.558
				Rakicidin	A	34.732	17.366	59.6385	29.4765	74.491	5145.96	149.835	84.6592	310.91	29.705	4.42547e+06	418455	238.211	35.3032	40.9015	59.311	350.411	262.599	45.0145	114.25	351.993	19.8795	171.375	1070.1	91.7428	661.001	158.236	228.5	700.52	476.422	582.698	296.364	285.842	57.3535	41.908	50.4985	629.278	50.0415	42.2725	427.947	34.9605	0	0	54.1545
		13O10	known		B	29.9335	26.0715	59.9812	30.3905	85.2305	2000.51	298.147	83.748	152.368	29.4765	3.26324e+06	340618	33.0183	29.8193	38.845	85.2305	209.363	386.339	96.515	186.913	276.002	17.9372	334.853	1284.59	210.905	73.5548	62.8375	171.375	571.786	286.31	270.135	499.636	114.25	52.2997	63.066	114.25	581.95	35.9887	0	171.647	54.84	0	0	8.683
			(microtermolide A)		C	79.692	15.3095	111.28	47.7565	127.96	5600.48	148.297	161.406	368.521	47.4137	5.54143e+06	424475	83.702	39.759	83.174	160.636	134.586	222.957	113.108	168.862	613.785	21.7075	397.882	1557.55	40.4445	374.102	116.063	751.521	510.332	949.768	429.913	1865.25	285.625	75.405	97.5695	114.25	279.817	19.4225	0	440.398	51.2983	0	0	16.1093
				JBIR-100	A	370.612	300.021	103.485	17.1375	0	190.803	114.936	158.35	188.691	63.066	228.5	1915.01	150.796	247.606	110.995	77.2875	591.988	83.631	142.813	407.517	213.305	0	206.336	171.375	98.712	42.958	132.987	207.364	248.265	222.102	142.724	214.561	428.11	291.517	68.8927	66.722	529.891	47.985	197.881	171.375	281.15	0	0	386.986
		62J20	intermediate		B	343.024	760.143	131.273	85.6875	29.0195	171.375	285.75	100.311	191.59	99.626	211.705	1141.39	171.375	170.932	74.7195	42.501	259.229	27.3057	170.347	244.429	176.173	0	262.432	49.813	112.879	32.904	56.8965	212.048	247.009	243.353	63.433	602.212	742.875	639.983	237.042	64.267	125.218	67.082	83.174	114.25	90.2575	0	0	265.288
					C	4801.3	465.694	58.039	15.4238	13.0245	200.673	212.505	149.01	143.709	66.4935	122.191	228.5	91.2858	135.802	114.935	39.9875	269.63	47.6423	114.25	183.183	239.326	0	203.941	28.272	24.4495	39.846	80.889	285.625	195.939	330.525	69.007	114.25	117.563	378.418	238.46	20.2223	153.78	17.366	227.754	201.537	48.442	0	0	106.097
	S. albus J1074			Streptoseomycin	A	369.484	191.103	110.365	615.546	228.5	157.665	219.817	52.098	181.904	108.924	174.231	114.25	103.51	109.68	195101	133910	1793.96	42.7295	332.696	107.749	479.48	19.923	4306.41	434.599	338.24	960.425	182.092	96.6555	516.181	121.105	180.138	596.614	400.779	222.414	308.748	160.864	310.988	172.86	44.786	657.226	219.99	270.302	16.2235	811.499
		21J18	known		B	104.881	154.717	110.137	329.974	113.564	110.266	191.254	82.9455	154.923	48.5562	115.896	170.096	72.6935	109.566	16130.6	729487	365.534	12.5675	269.059	81.0032	189.427	0	4003.71	1074.66	33.818	317.253	64.066	172.131	96.1985	118.393	61.0095	473.338	142.813	83.631	207.989	72.206	373.981	141.899	39.5305	204.743	70.0045	0	0	267.231
			(streptoseomycin)		C	556.305	68.3215	474.107	39.0735	82.8313	92.5425	526.155	158.168	135.304	126.642	116.078	85.6875	54.4972	51.5375	14805.2	303566	164.015	12.339	95.7415	53.1262	140.315	11.3107	1208.11	99.2832	53.337	345.036	969.919	63.98	196.624	208.732	113.107	444.89	229.185	132.302	172.2	14.167	85.002	114.25	151.153	181.2	83.256	0	0	245.024
				Niphimycins	A	542.688	249.179	64.437	399.875	13.4815	740.749	181.2	202.539	85.1572	548.698	357.555	114.25	100.997	97.9122	228.5	207.821	83284.6	86545.1	499.298	192.973	617.847	112.008	204.437	119.391	130.702	257.063	114.25	315.265	299.889	209.649	167.195	711.631	399.875	340.693	226.153	120.648	132.873	114.5	104.539	2156.37	236.017	0	0	360.345
		62L12	known		B	114.936	28.334	60.6995	12.796	15.6522	77.69	62.533	169.769	114.25	135.386	110.616	104.196	75.112	70.303	114.25	66.9505	92816	42659.9	311.674	153.78	71.7885	9.8255	114.25	70.1495	97.798	256.631	103.314	130.245	173.347	134.383	104.196	199.366	771.188	102.139	408.329	20.3365	203.682	102.139	1311.89	6710.03	123.871	0	0	513.9
			(niphimycins C-E)		C	114.25	61.1415	37.474	114.25	0	108.546	124.304	109.223	481.905	73.8305	62.8375	171.375	106.119	127.846	165.434	47.071	102776	150661	139.842	78.4508	212.464	8.9115	114.25	654.196	197.652	210.773	48.899	400.384	74.034	209.078	47.6423	315.101	285.625	94.3705	154.123	88.4295	114.25	114.25	440.687	947.775	146.588	0	0	187.599
				no match	A	284.597	203.704	91.857	23.307	30.3905	176.402	91.1715	99.754	170.719	132.271	190.798	142.812	29.248	39.0735	222.359	123.619	510.189	43.5293	4.29167e+06	1.12107e+06	65.792	0	279.98	45.113	19.8795	371.312	116.062	98.4835	114.25	1236.79	62.8375	353.032	456.771	210.891	385.251	63.2945	967.3	181.086	4534.26	467.994	32.5612	0	0	117.637
		34B15	new		B	186.488	26.963	119.734	0	19.651	143.726	319.555	114.25	168.083	90.2575	200.276	71.292	32.2185	32.2185	228.5	59.9813	170.347	43.415	5.31277e+06	1.533e+06	104.539	0	438.87	23.4212	15.538	149.824	132.933	100.997	123.047	98.8262	70.835	443.176	228.5	53.2405	288.527	42.958	205.935	37.098	3836.87	629.532	145.189	16.909	0	37.931
					C	1801.21	279.556	130.245	0	38.388	135.272	201.263	67.8985	27.6485	50.727	130.245	55.297	32.1495	34.0465	112.765	40.5587	118.477	74.8337	479234	207533	49.1175	0	104.196	20.108	14.167	459.742	105.683	107.167	194.225	205.967	76.5475	369.485	114.25	97.6837	52.326	20.6792	84.7735	42.2725	101.911	125.769	136.416	9.8255	19.194	132.987
				no match	A	105.749	202.546	276.426	169.399	53.469	284.791	163.683	114.25	93.4565	69.007	85.646	218.903	54.9542	111.752	57.021	58.496	444.544	64.6655	214.903	112.696	401359	338761	209.029	305.281	122.476	136.713	53.926	138.471	345.361	128.109	77.4615	320.357	285.5	322.413	184.707	64.437	809.801	0	98.1645	77.4615	88.201	0	0	188.512
		42E16	new		B	114.25	87.5155	102.825	114.707	67.636	172.403	476.033	82.4885	205.457	110.023	363.429	1226.36	55.1827	132.088	361.83	85.5733	400.975	138.814	124.761	58.6102	430049	231188	884.707	322.93	83.585	69.007	44.786	145.098	308.246	372.112	164.725	285.625	171.489	789.651	170.004	153.895	437.149	16.2235	268.654	79.1752	149.346	23.0785	0	292.131
					C	285.75	84.5815	66.3593	47.528	19.8795	114.25	184.628	87.9725	98.712	129.103	162.006	107.852	56.2245	37.1313	114.821	82.0315	747.273	37.017	225.301	54.84	399222	365786	384.337	93.9135	37.7025	117.563	65.8085	156.979	283.249	136.364	146.811	121.905	427.638	130.473	432.91	82.9455	272.837	104.653	61.695	57.125	87.4012	0	0	190.791
				no match	A	1538.42	247.189	114.25	14.885	34.9605	112.921	79.692	72.7773	287.124	67.0647	322.87	248.951	80.2425	49.813	114.25	114.25	804.89	29.248	114.25	56.8965	65.1455	0	133598	150617	18193.4	83.4025	114.25	92.9995	124.99	170.347	75.2907	669.619	114.25	97.798	122.477	44.786	169.319	104.196	136.528	741.007	318.735	0	0	123.162
		49O24	new		B	1085.26	325.269	58.039	65.1225	100.768	662.293	4896.37	350.958	712.526	79.4037	912.137	279.561	78.3037	165.569	43.281	92.974	106.709	56.3252	257.062	248.925	132.53	0	74733.8	126849	22596.2	106.709	193.987	205.079	381.454	141.931	144.565	239.697	399.459	146.616	27.42	50.9555	171.375	49.356	230.636	88.201	265.16	16.6805	0	131.982
					C	1199.05	266.708	49.9387	49.1275	57.8105	275.114	74.2625	59.41	463.871	31.7615	53.012	48.6705	42.044	99.5117	51.641	327.756	75.9762	15.7665	138.242	319.264	79.8607	10.2825	111728	104449	2463.98	50.811	153.983	120.876	114.25	71.6348	63.618	178.23	171.375	69.921	35.1667	70.6065	114.021	39.4162	117.402	149.439	134.8	0	0	81.1175
				no match	A	998.949	140.527	57.125	0	0	89.572	68.3215	70.525	84.0515	53.9525	62.609	88.201	611.041	1866.63	67.179	55.754	253.992	10.054	114.936	85.353	183.502	7.312	623.744	135.5	35.9995	4.72072e+06	4.06912e+06	165.875	127.274	520.06	53.926	473.452	171.375	7345.13	475.972	48.6855	155.266	61.3522	207.231	1114.21	96.6555	0	0	693.955
		56D17	new		B	1071.41	106.938	50.0415	23.307	0	60.781	66.0365	33.1325	35.646	33.576	53.469	95.1963	414.635	631.909	75.2263	113.564	492.687	58.039	148.525	55.9825	244.77	0	133.144	40.7772	19.4225	628047	4.03057e+06	49.2418	164.85	551.198	75.3217	114.25	285.625	116.764	67.2933	11.6535	216.504	24.221	245.797	117.449	361.373	0	0	191.14
					C	499.667	182.682	40.865	34.732	11.9962	153.666	60.5525	95.5213	33.818	46.614	150.923	130.131	948.918	275.342	68.877	62.3805	249.319	57.3645	114.25	35.189	248.863	0	303.494	19.194	24.045	5.36054e+06	4.74148e+06	78.9467	95.76	520.408	43.6545	211.591	257.063	6569.56	142.812	21.022	315.559	88.3827	118.068	160.989	141.67	14.8525	0	86.373
				no match	A	228.5	245.182	52.4408	32.904	7.9975	108.766	182.86	76.319	66.722	130.269	96.08	135.729	87.9725	95.0682	37.3598	114.5	42.501	27.6485	204.279	208.681	83.2762	0	135.609	171.375	7.9975	151.496	49.1275	147379	28455.6	79997.8	48.442	255.577	285.625	124.864	29.4765	38.845	47.528	16.2235	103.673	91.6285	86.9822	0	0	40.9415
		100F3	new		B	112.308	83.7655	104.996	21.479	14.167	174.574	91.857	58.039	234.222	72.0917	113.565	114.25	48.6242	57.9247	37.7025	57.707	114.5	17.7087	86.373	262.09	110.594	0	416.575	90.029	0	113.813	34.9605	8440.19	48419	2284.94	45.9285	434.253	342.75	86.373	25.8205	84.8878	136.78	0	69.25	69.007	195.198	10.054	0	75.9945
					C	114.25	79.1785	38.845	27.42	0	155.609	86.791	58.166	103.219	32.2185	51.185	87.4012	52.8978	31.3045	59.1815	57.9248	93.4715	36.3315	114.25	364.686	96.7697	6.183	87.0585	20.108	9.25425	114.936	27.877	110900	10889.2	71384.5	44.684	343.093	342.064	49.5845	22.393	58.039	43.415	14.8525	36.899	54.383	85.8017	0	0	56.462
				no match	A	916.067	61.695	86.444	32.6755	7.9975	114.25	69.007	49.951	111.01	42.958	120.436	257.862	34.275	27.48	54.731	70.6065	186.304	17.366	123.618	125.582	142.783	0	356.267	51.7553	23.1927	313.156	114.25	110.594	72.663	146.126	180371	18846.4	57288.3	78.465	80.4997	55.189	47.6422	23.0785	118.926	609.733	242.402	0	0	82.5682
		119I12	new		B	227.376	67.636	41.7925	10.511	0	168.976	159.692	52.098	117.621	50.27	109.909	54.273	141.899	90.486	126.932	67.8645	37.1312	35.762	173.552	108.538	86.9442	0	351.982	56.0335	15.7665	114.25	70.3945	74.491	76.776	223.471	294743	9796	24349.4	91.1715	21.022	27.0773	161.207	30.8475	216.054	80.2035	115.674	8.683	0	22.85
					C	114.25	199.937	93.4565	43.1865	18.32	261.975	411.322	60.324	426.88	237.64	152.638	230.099	186.304	114.25	99.626	603.124	114.25	78.4605	171.375	410.522	285.475	0	449.72	114.25	29.5907	202.223	174.764	376.323	331.25	899.721	392343	37697	67698.2	279.212	92.5425	42.501	295.216	156.657	92.6567	393.954	286.16	14.624	0	323.498
				no match	A	2714.45	543.104	249.522	37.931	23.6497	388.907	98.4835	114.25	114.25	93.685	451.902	1294.42	61.9235	115.187	307.067	114.25	228.5	70.835	1078.86	340.266	76.0905	0	205.878	136.414	134.358	658.309	129.56	1090.17	782.155	274.37	287.91	420.897	400	307803	543911	40.9015	238.782	0	418.692	114.25	54.84	0	0	498.63
		134I9	new		B	987.405	900.86	113.126	0	15.572	155.608	172.403	140.642	47.528	136.735	75.6335	114.5	73.9197	58.6102	154.923	107.738	100.768	23.307	412.836	231.549	545.884	68.3255	116.192	60.8795	41.13	1040.64	82.9455	133.33	308.475	247.922	56.7765	286.653	515.725	328268	523469	34.6177	133.379	17.1375	404.121	561.539	74.119	0	0	205.079
					C	799.774	1311.83	99.0547	14.624	18.091	329.385	745.859	156.979	137.557	166.12	173.66	483.723	114.25	107.395	79.518	114.25	145.326	0	257.748	290.033	519.568	149.868	292.261	53.012	21.022	741.254	459.156	352.458	334.752	154.58	122.502	313.045	371.312	146882	217882	26.7345	159.836	18.9655	161.384	161.778	223.359	0	0	381.823
				no match	A	340.351	49.5845	23.764	21.479	688.927	93.358	55.297	58.496	80.6605	42.1583	43.6435	133.598	39.759	28.334	80.2035	49.9273	194.225	18.1657	142.584	356.689	43.1865	0	261.061	26.049	14.624	112.193	111.508	87.0585	55.5255	214.79	22.6215	140.984	54.6115	61.3522	37.1312	705085	58.2675	25.2492	354.676	372.112	190.112	0	0	45.485
		139J16	new		B	84.2395	59.6545	51.071	16.909	22.1645	136.757	60.781	46.614	332.356	77.31	114.25	114.25	104.996	69.8285	50.838	75.862	198.224	44.786	284.597	414.499	35.646	0	339.574	54.0402	10.054	72.4345	134.21	143.745	89.572	73.4627	51.184	341.836	171.375	44.329	23.5355	1.23937e+06	53.2405	24.221	699.162	799.315	79.0695	0	0	21.7075
					C	59.6385	26.7345	22.1645	13.71	0	167.68	129.952	45.9285	985.74	60.4383	35.646	65.8522	59.9812	42.173	23.0785	33.818	332.582	30.619	102.825	333.354	105.097	0	227.357	30.619	0	43.776	130.695	135.757	154.486	70.378	63.7515	338.648	258.776	49.1275	35.3127	912446	111.965	27.877	59.867	241.346	62.1872	9.14	0	38.6165
				no match	A	413.086	129.37	79.975	0	11.882	114.25	376.103	114.25	48.6705	161.731	63.066	171.375	57.125	113.517	114.935	77.8925	181.441	66.181	113.564	165.891	108.446	7.557	245.347	25.8205	41.587	247.762	372.094	114.25	90.468	250.459	106.367	171.375	134.244	800.479	434.1	23.9925	357640	284964	178.344	18426.3	196.947	19.4225	0	219.984
		140L12	new		B	1141.74	199.937	83.9737	72.7773	16.946	106.024	195.145	75.862	114.25	223.876	113.034	285.625	74.948	149.211	80.5462	148.982	157.746	20.108	456.086	200.137	102.025	0	489.979	26.963	35.7603	114.25	113.564	342.75	203.912	192.054	79.7465	396.333	342.75	4552.66	795.323	40.673	198597	115779	171.375	581.835	141.213	29.4765	0	138.833
					C	114.25	124.647	36.9027	26.7345	7.5405	62.152	104.068	106.435	90.029	84.3165	55.0685	114.25	48.6705	55.05	51.184	90.486	90.943	12.1105	171.375	304.16	68.873	0	376.244	16.909	18.843	160.635	89.2347	90.486	110.366	316.7	23.764	310.76	171.375	2192.85	456.218	41.8155	210828	115441	155.951	385.727	59.994	0	0	31.533
				no match	A	113.564	140.299	72.4345	23.9925	97.5695	188.73	308.217	155.652	755.463	111.165	147.132	93.9135	289.686	161.121	114.25	114.25	4290.99	47.2995	229.716	54.1545	601.05	9.3685	3356.5	59.867	0	61.238	114.25	335.34	256.606	115.301	194.225	929.562	2672.31	473.338	344.663	33.818	125.263	19.194	29615.4	156443	302344	0	0	149.439
		117M12	new		B	111.704	59.2958	90.029	39.388	27.1915	109.355	544.063	181.512	737.449	114.479	114.25	126.475	286.768	79.8607	110.823	89.148	3868.79	53.1263	228.5	69.2355	116.134	14.8525	1942.55	32.2185	33.818	157.901	79.975	162.921	114.25	341.379	194.682	289.685	3909.79	78.0328	225.15	104.882	298.15	34.275	54420.4	113038	115772	38.845	0	164.185
					C	231.356	114.25	55.297	55.647	199.562	110.365	513.097	108.068	1020.37	371.084	171.375	114.25	256.719	228.427	191.549	113.564	5806.64	59.7527	295.025	121.177	381.588	32.6755	5285	90.2575	114.25	113.564	421.332	499.609	177.202	146.409	145.669	493.332	1346.44	348.462	99.626	63.066	447.181	26.506	72243.9	283584	571329	0	0	305.733
				no match	A	48.3278	14.8525	1169.01	1179.12	291.763	189.336	25.135	279.145	178.573	395.472	203.775	225.822	57.8105	14.3955	436.962	246.933	29.5907	61.1237	28.1055	47.071	28.9052	0	149.096	99.8545	674.435	67.0037	21.479	126.703	73.7445	46.396	280.141	316.176	1388.13	10.054	10.2825	82.3743	19.7652	0	7.19775	50.4045	26.049	18477.6	717305	171.375
		119J3	new		B	812.87	342.065	784.63	575.829	742.5	1057.9	159.342	714.748	21312.9	84.982	2215.55	95488.3	114.508	114.25	1242.81	2287.7	168.357	235.012	692.814	476.468	343.646	0	3717.82	371.427	128.189	78.3755	61.4665	1085.48	1390.62	769.393	6492.22	3715.45	1655.24	172.403	228.5	483.703	894.142	0	0	888.574	135.757	1.40586e+06	1.79168e+06	601.643
					C	613.918	233.984	1314.1	595.903	762.814	1342.17	672.852	886.466	2579.64	162.715	1381.97	17387.4	348.006	179.144	1391.78	2745.7	592.272	628.375	2011.62	732.491	1118.56	0	4505.65	712.276	781.241	614.005	714.973	10335.2	1878.1	1533.43	1362.94	4989.67	3125.56	630.513	902.118	1488.62	1257.51	108.995	49.1275	1123.53	628.625	1.0753e+06	3.385e+06	304.362
				no match	A	1441.69	150.01	59.6385	0	0	198.988	75.405	85.3448	92.771	117.181	85.002	1359.12	216.672	122.946	59.2957	46.3725	344.402	31.076	171.375	163.601	120.815	0	245.116	113.565	0	171.375	121.599	171.375	193.768	139.271	56.534	215.133	714.063	69.2355	129.302	47.528	95.7415	60.6667	1861.21	30.3905	42.958	0	0	20913.4
		44L23	new		B	1244.75	120.876	124.304	114.935	0	63.7515	171.375	184.084	113.565	163.492	77.0045	1016.51	42.1583	94.8275	47.174	56.211	255.691	26.506	126.589	118.243	95.8508	0	107.852	22.85	18.737	248.494	91.5475	121.334	169.89	243.15	43.052	359.316	456.875	147.573	65.889	68.6643	56.4395	106.096	1196.25	95.056	37.7025	0	0	13937.4
					C	585.443	240.953	226.215	42.501	0	131.181	77.233	62.3805	186.822	260.707	78.604	881.158	115.587	104.653	51.184	109.109	256.377	23.764	281.169	102.961	124.26	0	176.63	83.174	0	485.562	160.45	279.655	325.533	221.417	42.2725	218.103	315.216	74.034	168.793	62.609	98.4835	59.867	1013.37	44.1005	77.9185	16.2235	0	22586.2
				no match	A	228.5	612.56	78.8325	16.452	26.2775	114.936	237.889	115.306	506.201	264.783	128.188	314.188	76.319	114.935	256.263	98.255	228.5	67.636	119.163	252.38	147.497	0	2043.65	53.012	68.3215	114.25	64.5512	124.075	343.435	251.74	138.699	466.825	1378.86	187.326	232.042	57.125	367.542	114.5	48.5562	16445.5	377.7	0	0	578.821
		5L18	new		B	907.439	700.755	49.464	21.1363	30.619	228.222	670.134	179.601	152.893	286.996	140.87	171.375	87.097	56.211	228.5	114.25	1591.29	32.447	257.063	173.588	254.276	0	1740.9	45.7	96.427	176.174	151.324	198.53	457.656	316.972	110.594	1153.58	514.125	447.883	707.377	47.985	586.631	114.25	88.8865	59617.4	596.61	0	0	907.222
					C	1595.27	63.6372	90.486	0	16.909	120.305	339.988	104.802	235.536	205.485	103.282	229.437	152.243	104.167	113.564	42.636	525.664	60.324	114.25	371.632	228.596	12.6817	247.348	83.5168	60.6667	153.095	87.4447	114.25	1943.97	108.501	163.492	273.058	657.062	101.374	160.839	53.6975	132.362	39.8732	57.125	1707	203.352	0	0	404.731
				no match	A	800.609	446.946	102.139	19.8795	29.9335	169.775	338.762	81.9172	125.903	250.744	171.375	257.062	229.5	124.875	281.657	196.624	176.788	54.1545	199.937	3111.17	126.36	0	298.193	117.446	34.275	91.4	100.174	185.085	743.522	485.905	149.667	376.265	447.037	360.849	131.023	63.7515	485.831	32.447	351.915	171.375	942.97	33.5895	0	208.848
		82F14	new		B	428.763	407.133	115.392	38.014	19.194	161.321	114.25	76.8685	95.2845	240.61	113.565	469.922	125.43	138.995	257.748	114.936	295.802	20.565	142.927	86.83	141.158	0	379.776	95.97	73.12	114.25	123.316	114.25	206.282	721.037	217.417	358.288	1188.59	778.256	141.761	84.73	806.376	129.331	96.1985	414.057	178.6	46.945	0	351.494
					C	1271.62	418.551	112.993	13.253	11.6535	96.884	285.625	76.534	91.0457	82.4885	63.1803	116.649	100.523	47.071	171.375	61.695	115.507	76.5475	114.25	94.8587	83.5167	9.597	228.582	33.5895	23.55	402.637	125.838	150.582	171.375	80.432	44.672	371.769	3315.37	42.7295	40.6475	34.732	106.938	28.4483	797.917	284.483	70.1495	12.339	0	147.086
				no match	A	428.438	171.375	147.725	0	0	127.046	324.443	80.2035	103.053	133.101	114.25	342.75	58.2675	52.5968	25.3635	60.5525	254.549	542.745	257.063	48.442	104.113	27.6792	257.063	1928.29	557.885	303.882	238.086	373.598	199.937	238.782	56.8965	120.648	401.018	228.5	257.12	228.5	401.817	313.502	49.7932	241.354	384.337	0	0	114.25
		141E17	intermediate		B	171.375	266.269	218.446	15.995	31.144	171.375	79.518	82.717	146.471	141.213	173.888	171.375	54.84	41.0325	114.25	114.25	508.41	1235.26	114.25	29.0195	1750.16	464.34	114.25	227.346	0	347.891	259.435	114.25	214.219	314.188	114.25	405.131	142.812	114.25	540.573	285.625	570.108	713.334	60.665	523.597	224.819	0	0	322.435
					C	170.347	118.878	54.7257	0	0	141.898	132.789	76.0905	94.8275	51.0698	81.9172	135.044	49.2615	43.415	35.9755	146.811	645.844	350.747	168.633	83.4025	503.859	85.9322	91.857	1021.36	399.526	185.944	72.206	114.25	114.25	215.704	40.4445	888.738	114.25	317.729	108.069	285.625	169.489	114.25	97.003	259.744	116.547	0	0	114.935
				Pentamycin	A	136.174	72.422	322.73	98569.6	9905.48	120.739	425.431	99.9412	1599.7	0	788.439	98.8263	53.469	103.053	76.0905	110.366	7.769	45.5055	278.064	48.899	338.176	0	987.906	89.367	91.6285	45.5858	103.053	110.48	80.9868	137.88	178.146	362.858	571.125	9.71125	10.7395	46.865	0	0	20.9077	184.986	170.048	19.651	0	26.049
		107M20	known		B	40.584	26.506	660.322	140267	26168.5	400.903	133.364	104.882	1571.1	74.491	1475.38	188.512	92.0855	55.6398	76.4333	113.107	19.651	44.2148	298.501	136.154	116.361	0	4090.09	189.426	188.627	227.649	236.696	81.1503	67.0648	165.32	182.8	369.942	170.314	88.658	40.4445	48.09	18.737	45.243	0	276.919	57.4865	0	0	21.1363
			(pentamycin)		C	132.416	27.42	542.687	684195	48166.2	562.619	292.376	333.712	2312.11	35.8745	2542.3	228.5	114.25	93.4565	114.25	228.5	21.936	59.9812	939.217	200.166	151.495	0	3305.15	531.605	171.375	114.25	243.238	176.896	140.719	134.518	283.86	2400.83	887.037	31.99	46.3855	40.4445	0	0	10.2825	291.143	62.517	0	0	0
				Pactamides	A	69.2355	12.339	15.4237	2.748	0	1104.41	9707.06	22334.7	242.417	13.1387	459.514	110.374	38.785	13.71	45.7	55.6875	0	6.6265	38.9593	19.194	72.0917	0	141.406	11.425	2.285	5.82675	7.312	37.1312	99.0175	31.1902	58.1103	32.747	14.8525	0	0	8.683	0	0	0	67.2105	20.2222	0	0	5.2555
		109B1	known		B	131.384	12.796	8	2.285	3.4275	1447.42	16681.5	18827	170.708	4.7985	752.367	101.543	64.198	16.452	13.71	40.9083	2.9705	6.398	18.28	18.28	28.791	0	47.862	9.25425	0	5.14125	9.3685	23.9925	94.142	24.221	24.1068	14.5098	25.592	2.742	0	7.5405	0	4.57	3.199	60.098	9.597	0	0	2.5135
			(pactamides)		C	235.255	20.004	18.4058	4.57	2.9705	1539.23	26975.7	83306.3	171.854	11.882	1400.4	100.991	15.7665	21.022	33.818	25.135	3.4275	11.9962	23.9925	29.705	61.3522	0	104.54	12.1105	3.8845	52.7132	12.9757	117.309	101.515	37.0455	41.4715	43.415	31.99	0	5.7125	17.0232	0	0	0	89.8893	21.022	2.742	0	4.113
				Bafilomycin B1	A	119.284	27.776	61.4588	856.657	1142.59	92.9733	110.561	57.8537	479.393	16.909	46.8425	112.879	37.5882	38.6165	114.25	114.25	7.0835	97.9955	50.485	38.7307	230.467	0	420.847	311.133	114.25	35.2075	54.6115	75.6495	45.627	85.0543	219.364	173.66	113.565	6.1695	10.968	14.7383	0	3.8845	4.3415	95.1075	35.9887	0	0	26.1633
		81O18	known		B	65.1225	13.71	43.9863	104.424	115.507	82.9565	133.795	81.7483	228.5	26.2775	45.1287	32.904	51.296	104.539	88.8865	86.2755	5.7125	62.2662	31.8758	36.56	628.375	0	526.651	114.25	0	22.2788	39.9875	83.7967	130.802	28.5625	114.25	312.359	742.521	8.9115	8.226	12.824	5.496	0	0	208.623	168.928	0	0	10.7395
			(bafilomycin B1)		C	13.9385	5.027	7.5405	13.0245	10.7395	21.9415	74.068	40.6642	113.565	6.51225	19.9937	13.4815	16.5663	10.511	26.3917	29.239	2.742	15.538	10.4107	10.2825	119.734	0	57.3535	19.8795	0	12.1105	28.791	17.026	14.2812	16.7	28.726	284.939	12.796	0	3.199	13.2692	0	2.285	2.285	103.082	25.8245	0	0	2.285
				Rakicidin	A	112.101	19.7615	38.7465	114.5	38.2737	100.449	69.816	567.825	577.424	24.678	428.612	228.349	28.791	17.1375	113.321	291.218	5.82675	21.8878	23.9925	710.086	75.2795	0	1450.31	23.307	7.769	19.651	16.5665	67.0285	129.56	43.3007	153.489	119.45	162.809	35.9925	4.7985	11.6535	3.4275	4.68425	0	130.243	61.0095	0	0	13.9385
		13O10	known		B	53.2405	30.2763	52.3265	29.4765	80.2035	480.031	99.418	268.461	434.675	7.5405	881978	395022	46.4997	19.694	23.9925	130.781	4.7985	16.1092	39.759	56.211	82.26	0	2321.53	41.8155	21.2505	20.565	27.425	99.8545	660.743	117.677	77.307	202.997	55.754	9.597	3.656	64.894	0	4.113	7.5405	53.2387	29.9412	0	0	0
			(microtermolide A)		C	112.536	35.7603	67.179	596.614	619.349	236.835	72.4832	137.451	1507.81	28.791	95.4822	150.425	44.329	29.4765	69.007	287.046	4.113	18.5085	32.1618	90.7628	103.257	0	14102	80.3205	140.185	42.501	21.8217	125.981	139.22	51.8885	194.824	416.213	197.236	14.167	4.57	69.464	0	6.855	4.3415	141.675	53.2305	0	0	15.7665
				JBIR-100	A	92.651	10.968	32.4418	60.324	19.5368	83.631	92.7935	182.734	544.762	12.339	51.184	119.163	27702.3	5071.06	137.1	211.724	3.4275	25.135	31.076	24.3495	65.808	0	552.237	19.194	7.42625	26.049	30.162	61.7215	97.7942	47.1907	114.5	102.713	63.2407	22.7427	7.88325	13.71	3.8845	5.82675	4.113	108.882	67.4075	0	0	26.049
		62J20	intermediate		B	88.7722	34.1608	46.5425	171.375	159.379	85.889	81.9935	179.33	3279.49	15.4237	70.0353	129.14	364284	366525	171.375	183.479	5.7125	14.3955	56.4395	39.2115	137.944	0	6477.69	85.446	233.048	21.2505	34.954	70.1495	46.7718	55.8457	228.5	493.14	348.805	22.0502	7.0835	29.5908	0	4.113	4.113	48.0492	89.115	0	0	24.4495
					C	114.652	11.9962	96.84	1116.2	862.115	314.223	190.148	270.23	2500.44	13.71	106.73	85.459	148155	103022	157.595	156.188	6.855	34.63	86.705	66.4262	155.608	0	51227.3	45.9285	514.313	14.167	33.1325	110.561	151.83	69.464	815.42	735.747	772.153	14.7905	10.054	260.947	0	0	3.4275	155.674	26.7345	0	0	13.0245
	S. lividans RedStrep 1.7			Streptoseomycin	A	44.1005	11.882	47.1853	70.4923	40.7872	87.5512	73.583	63.1752	399.875	14.136	73.6912	75.405	44.1005	39.302	0	206.907	7.312	0	59.881	28.1055	78.604	0	112.193	0	0	50.727	94.7133	90.2575	156.777	88.0867	171.375	229.871	713.049	0	9.14	16.452	0	0	5.7125	81.005	45.5857	0	0	0
		21J18	known		B	105.068	14.624	95.513	77.69	0	205.304	90.0425	79.877	172.403	40.673	62.3805	83.8595	133.576	111.051	31.8757	83.8595	9.93975	0	47.4118	23.9925	174.345	0	306.669	0	0	101.797	142.356	48.6555	84.878	80.6605	113.565	286.882	199.938	16.2235	26.049	21.1363	0	36.56	0	209.634	68.0492	0	0	0
			(streptoseomycin)		C	59.9812	10.054	21.4695	114.25	0	461.159	110.099	53.0878	171.375	43.872	39.9875	34.9605	67.179	70.6065	0	39.388	13.3673	0	58.8475	18.778	96.884	0	171.375	32.2185	0	49.1275	86.104	76.5475	33.6335	56.211	64.0943	480.079	24.9065	12.796	44.786	22.5072	0	19.651	6.855	144.74	45.243	0	0	0
				Niphimycins	A	66.3362	17.703	98.5977	335.21	423.272	430.454	248.855	99.7402	1768.19	15.081	91.5753	96.6757	81.1263	23.9925	66.722	126.446	5.484	40.7873	102.925	31.99	131.331	0	11218.8	93.657	625.043	20.9077	68.2072	90.9283	76.4483	68.4002	65.1225	199.937	198.795	11.3108	8.683	23.1928	3.8845	0	0	95.2405	48.436	8.56875	0	7.5405
		62L12	known		B	53.1263	14.3955	111.051	539.933	324.578	830.495	571.021	532.667	1190.44	25.4922	144.183	92.5655	83.2835	51.2928	114.25	423.742	7.19775	23.307	79.7465	76.2005	161.207	0	11505.4	187.794	321.293	30.162	47.8937	114.581	151.27	50.8413	114.935	171.375	59.6385	35.4175	17.823	43.4625	0	5.725	4.57	94.5203	22.85	6.6265	0	16.909
			(niphimycins C-E)		C	72.7912	21.5932	114.25	685.625	3085.32	649.859	206.198	190.643	4061.42	31.7615	114.25	114.25	63.523	104.022	443.88	210.22	8.9115	48.2135	66.4935	52.7835	103.053	0	15600.2	551.967	399.875	32.5613	37.474	131.616	134.441	74.283	285.188	240.028	228.5	11.425	15.081	27.42	0	0	0	62.3243	114.609	0	0	0
				no match	A	34.732	12.339	37.135	15.4237	13.71	78.9468	248.621	125.201	246.279	23.5355	51.4125	55.972	30.619	12.5675	61.3523	123.909	0	23.8782	13007.8	1921.68	91.2857	0	374.76	19.194	5.484	19.4225	32.5612	40.9715	28.6212	23.307	69.2355	55.5255	45.8537	18.0515	4.57	51.188	0	3.4275	3.4275	68.9907	44.786	0	0	9.14
		34B15	new		B	43.6435	22.85	138.829	314.862	399.875	293.386	246.388	344.405	2265.06	15.538	105.951	54.3085	68.2153	58.3817	78.556	183.734	3.656	24.9065	98049.9	54814.1	117.581	0	35174.7	43.415	147.154	27.294	27.1915	134.163	105.016	45.35	209.488	793.044	692.189	7.0835	5.7125	133.33	0	5.484	0	145.836	122.133	0	0	9.8255
					C	47.071	7.9975	23.1928	39.759	106.011	61.9235	98.3623	601.43	3597.41	9.597	48.004	90.4953	77.9185	26.049	66.9162	477.673	3.8845	35.0825	97873.8	61478.7	228.271	0	3257.22	52.344	23.5355	14.8525	19.651	51.4125	35.4175	56.7742	224.411	770.433	284.14	22.393	5.027	116.992	3.8845	4.91275	3.4275	191.177	91.9915	0	0	11.882
				no match	A	42.958	7.312	24.3352	17.823	21.022	43.8705	65.0647	91.4895	1299.89	8.683	58.6102	91.2998	39.0735	24.221	45.243	76.8903	5.14125	98.8307	31.7615	17.1375	51.641	0	150.353	21.936	9.14	31.3155	38.1643	40.1167	113.108	28.5625	201.568	114.25	93.201	4.57	4.57	106.253	3.199	4.113	3.656	54.8492	41.587	0	0	7.5405
		42E16	new		B	52.203	5.484	14.3955	10.054	12.796	44.4425	133.381	76.514	857.807	14.0527	55.5255	71.539	28.5625	40.9505	38.7308	180.407	5.941	26.2775	27.877	21.1362	79.2895	0	91.398	20.108	5.7125	18.28	29.1337	33.361	39.9932	33.361	187.031	39.9875	49.0132	4.57	3.199	23.307	2.742	3.4275	4.7985	97.193	36.103	0	0	5.7125
					C	25.135	7.328	16.1445	11.6535	17.9373	31.076	92.9102	71.292	400.104	26.7345	38.845	50.3842	34.6202	15.8862	103.511	144.874	5.2555	25.263	67.2097	18.28	42.044	0	161.806	23.764	6.398	17.9272	13.71	36.7885	34.8362	33.4738	114.25	32.447	79.6323	4.113	3.4275	29.705	3.199	2.9705	0	44.879	59.867	0	0	12.339
				no match	A	27.42	18.9655	7.312	4.7985	0	24.5637	58.8515	33.8705	68.3108	8.226	23.307	24.678	43.351	23.9925	15.732	141.244	4.113	5.941	29.705	13.9385	38.388	0	4103.22	229.835	0	9.597	13.253	19.8795	18.5085	28.166	34.722	23.764	124.388	0	0	8.683	3.8845	5.941	3.77025	50.3488	39.4163	0	0	0
		49O24	new		B	171.375	47.6328	73.4103	28.1055	114.25	435.94	148.623	573.718	233.429	27.7627	123.847	155.17	114.5	75.862	114.25	1524.77	15.7665	23.764	112.218	116.452	114.25	0	20222.2	379.06	0	72.5488	59.6385	87.744	253.285	114.25	219.817	299.942	322.413	13.0245	16.7947	30.3905	9.389	0	15.3095	185.534	571.324	0	0	38.845
					C	11.1965	6.1695	9.48275	3.4275	0	44.5638	72.0855	46.8475	240.723	6.855	15.3095	42.1582	69.2385	13.71	11.6535	29.248	2.742	8.9115	24.438	11.6535	79.061	0	2801.39	150.959	0	13.8242	18.28	11.1965	15.7665	29.0082	21.936	9.8255	22.014	7.0835	0	9.93975	0	3.77025	2.9705	37.4773	20.5725	0	0	0
				no match	A	13.713	4.113	6.1695	3.77025	7.769	31.076	34.7297	55.44	586.094	21.936	8.226	26.6185	30.8475	27.9913	17.4803	20.346	2.9705	5.14125	25.627	7.42625	65.5795	15.081	103.388	19.7653	2.62775	1.05574e+06	290307	11.6535	14.855	19.194	31.998	52.973	41.6675	23.764	28.791	9.14	0	10.6253	3.8845	172.463	52.1048	0	0	3.199
		56D17	new		B	59.0173	7.88325	101.266	106.183	98.255	58.031	43.3038	612.622	685.181	20.3365	132.987	85.443	62.531	13.4815	71.292	56.8965	3.4275	12.5675	41.8155	14.1615	45.4715	0	114.25	10.2825	6.87	1.55033e+06	312736	33.9992	35.467	27.0772	147.987	114.25	136.07	191.026	35.646	20.108	3.656	3.4275	4.45575	92.5643	24.678	0	0	8.9115
					C	24.33	7.0835	14.624	17.585	18.737	45.2648	56.7265	185.951	775.66	9.597	54.383	42.958	29.5815	26.049	80.3427	161.92	2.9705	14.274	18.737	20.9378	39.759	0	1088.68	15.7665	7.0835	1.50664e+06	423162	37.1252	48.319	29.9293	96.1605	77.8852	65.4762	415.413	137.785	18.4515	0	3.4275	0	37.3607	27.42	3.4275	0	11.7677
				no match	A	133.558	33.7037	269.391	225.301	171.375	164.863	285.365	122.944	1642.6	34.8462	73.3485	140.835	148.868	72.663	185.645	191.026	11.9962	71.9778	61.3522	80.4027	285.625	0	11366.8	67.636	49.0132	145.026	143.125	3628.41	806.176	38316.6	171.375	732.04	114.25	21.5932	17.823	252.721	0	0	0	261.602	492.417	0	0	56.8965
		100F3	new		B	38.264	23.4275	42.397	41.4728	79.506	52.3265	92.6313	143.546	204.7	22.85	45.1287	102.15	67.4195	39.0735	54.7257	100.778	4.3415	12.339	35.8745	22.6215	113.679	0	1126.27	26.921	0	38.9593	34.732	2759.68	1229.45	43052.9	202.261	241.605	230.879	9.8255	4.7985	22.6215	0	3.8845	0	181.534	21.022	4.58	0	9.3685
					C	67.2498	33.4753	288.141	1267.45	560.418	208.186	153.75	372.968	4405.54	27.9913	153.552	94.142	39.759	57.125	153.287	197.346	5.027	23.816	84.0865	56.0773	86.6015	0	36285.7	134.906	541.51	54.7155	53.1263	575.566	79.2895	1064.32	488.812	344.191	690.119	13.4755	10.511	62.152	0	0	4.57	207.56	157.642	0	0	21.936
				no match	A	44.1005	10.968	21.807	0	0	42.7295	88.8282	50.7302	171.375	17.823	56.8812	51.7553	43.0722	76.8105	52.3265	42.044	5.484	0	21.936	29.248	59.2957	0	301.213	0	0	25.4777	31.602	60.5795	93.5532	81.5745	0	197.284	885.563	7.0835	15.3095	9.3685	0	0	0	119.909	135.569	0	0	0
		119I12	new		B	43.2845	15.995	114.25	568.986	740.568	272.401	182.997	105.501	8524.88	19.8795	114.25	110.223	51.2983	40.673	170.347	92.0855	7.9975	91.1715	74.6053	43.872	146.697	0	2204.39	118.82	142.813	44.786	60.781	103.261	114.914	113.296	283.797	484.649	800.75	0	12.5675	111.965	0	0	0	151.193	62.152	0	0	21.022
					C	102.382	13.71	22.393	69.2355	229.186	45.7	162.658	93.1878	399.875	17.823	103.853	42.7295	41.8155	40.1017	34.732	65.5795	7.0835	0	24.1067	42.3767	122.286	0	282.083	21.7075	0	38.388	32.904	78.2613	57.125	57.125	114.936	176.173	885.281	10.968	0	16.909	0	0	6.855	67.9545	92.7865	0	0	0
				no match	A	55.2902	16.452	181.167	946.722	485.323	95.172	127.985	281.314	2311.19	19.651	41.587	61.4665	59.6795	90.4997	87.025	168.064	10.6252	16.909	211.416	26.038	35.6933	0	4947.32	41.587	874.79	21.6545	31.1902	114.392	89.5863	35.4175	206.793	463.421	318.063	83357.4	198730	27.877	0	4.113	4.113	128.391	99.5118	0	0	9.02575
		134I9	new		B	34.275	21.936	108.888	501.903	407.872	123.39	292.75	394.348	2812.11	23.0785	152.752	91.6285	36.103	87.4012	153.15	93.6525	7.769	58.6193	104.602	37.474	129.802	14.3955	40508.7	91.1513	399.875	57.9295	24.503	80.6025	117.678	90.493	143.27	350.656	701.247	155788	4534.76	114.136	7.5405	7.88325	4.113	161.029	63.98	0	0	12.339
					C	41.2557	10.1588	7.769	4.3415	17.5945	38.6165	1604.96	651.715	136.699	5.484	172.362	40.2275	22.9642	35.189	33.9322	41.553	8.683	6.28	71.292	6.855	32.5613	0	114.25	16.416	0	8.683	12.1105	49.1468	13.71	11.1965	20.3365	39.4097	32.904	2765.93	3463.84	6.398	0	5.484	4.57	49.3177	22.2787	0	0	3.4275
				no match	A	39.0735	10.968	56.5465	6.87	0	34.6935	120.225	76.189	61.4665	18.9655	76.0905	23.764	46.614	59.867	24.1068	62.979	7.769	23.5355	38.8495	17.823	70.378	0	107.852	18.28	0	31.3045	46.614	44.2888	36.2172	68.4428	36.64	158.498	65.513	6.6265	8.4545	8.683	24138.2	19602.6	9.474	92.8833	13.253	0	0	0
		140L12	new		B	42.501	21.1362	55.8607	38.3087	33.5895	124.334	50.1725	111.617	391.971	12.996	34.0465	113.336	44.786	29.248	43.1965	129.057	3.199	36.391	26.963	17.366	91.7427	0	310.439	20.108	0	9.618	54.4972	23.129	41.1105	36.783	39.9875	30.162	36.7885	14.3955	4.7985	21.936	27784.5	23380.5	0	94.6873	32.3328	0	0	8.4545
					C	34.732	7.42625	19.4225	7.5405	12.796	44.6717	86.9297	105.861	490.371	7.88325	55.77	37.8167	46.8168	34.732	35.4175	81.572	3.199	15.539	19.4225	10.968	43.3008	0	90.6165	8.226	3.199	91.5187	29.3585	32.904	27.42	32.1042	41.1858	22.85	43.462	8.4545	2.9705	9.93975	32113.2	26377.8	5.82675	61.2595	60.5525	0	0	7.312
				no match	A	32.447	6.28375	11.882	9.597	19.651	26.049	40.577	70.603	147.725	8.56875	27.6485	73.0472	35.654	29.5245	39.658	75.5433	0	13.4815	18.9655	12.339	74.1572	0	762.609	16.6805	6.1695	10.054	24.2207	22.2788	44.6252	27.8815	78.8785	63.646	115.827	43.473	64.0942	18.8512	2.9705	8.226	3.77025	53.657	32.2185	74.2953	6.1695	11.1965
		119J3	new		B	107.754	26.4995	50.016	252.343	47.071	194.894	175.804	169.816	399.875	18.28	67.8645	98.116	28.396	57.582	252.493	76.944	6.398	25.8205	24.678	33.122	128.874	0	1217.98	42.8438	22.9748	46.614	81.8915	82.7198	158.148	39.0735	114.5	157.779	371.313	15.081	23.9925	26.8488	0	0	0	94.4077	107.623	1395.16	101.904	31.3045
					C	1354.23	36.7885	88.4295	191.057	38.9593	85.2305	153.229	58.7245	171.375	37.931	43.1865	66.4935	50.296	43.872	189.301	66.5118	212.667	94.9235	47.071	47.985	582.773	0	142.927	40.4445	25.0207	47.2995	167.435	63.7515	87.9725	60.0073	114.935	315.444	627.473	29.705	45.2317	18.5085	16.6805	94.3845	27.3655	121.783	245.638	197903	211810	151.762
				no match	A	64.6655	30.162	31.076	82.1457	0	115.964	101.105	71.28	344.817	21.479	90.7145	52.555	37.1313	67.636	111.051	114.25	0	0	37.0265	32.904	86.373	0	1488.38	41.3585	0	50.555	98.255	131.844	67.654	125.642	170.461	117.678	1144.21	8.9115	0	11.1965	0	0	7.769	104.858	84.4143	0	0	0
		44L23	new		B	66.722	13.253	113.564	571.582	285.625	111.051	115.71	250.305	1400.04	13.71	116.405	67.2933	45.243	39.759	571.707	259.576	6.6265	27.5342	63.2945	26.049	193.882	0	12897	159.607	343.892	21.3647	131.388	78.209	143.143	46.157	114.25	488.533	457.114	10.054	11.6535	57.8105	0	0	0	78.3455	71.9775	0	0	0
					C	74.1483	26.963	359.606	548.053	2078.89	587.901	191.14	147.586	3718.21	25.8205	114.936	114.936	30.8475	71.4192	794.494	263.646	6.855	36.56	52.4295	44.7757	107.796	0	39298.5	512.127	485.563	37.7025	60.781	119.84	112.502	47.528	174.574	141.784	470.493	9.847	9.847	41.8155	0	0	5.941	132.872	138.242	0	0	0
				no match	A	69.148	7.5405	24.221	30.3905	0	137.071	166.697	23.764	105.11	28.334	42.958	56.211	80.7625	26.8487	74.034	142.264	7.9975	485.562	65.113	44.9003	97.9123	0	247.938	26.3917	46.614	21.5932	82.057	38.9575	46.2713	56.8965	53.2405	118.82	228.033	20.108	8.4545	12.339	0	114.25	6.1695	68.444	97.5407	0	0	0
		141E17	intermediate		B	48.5425	4.113	26.506	36.56	0	61.5605	79.419	26.7345	43.1865	9.14	84.088	27.42	23.9925	34.732	49.1275	63.084	25.3635	380.14	24.9065	44.786	82.211	12.5675	659.309	45.7	91.5142	37.7025	29.0195	78.8325	48.2135	37.017	43.1865	285.853	88.658	23.9925	19.007	21.5932	5.038	30.3905	0	55.768	34.1607	0	0	7.0835
					C	52.6693	8.226	30.3905	45.9285	0	59.7527	420.251	121.75	114.935	25.9347	72.206	44.197	26.2775	50.0415	29.1338	69.464	8.683	224.758	34.1703	29.705	99.3975	0	350.2	83.174	40.4445	46.0427	81.803	42.1485	44.431	43.872	46.1802	200.851	114.25	68.0632	15.114	24.221	0	9.597	0	126.848	53.2405	0	0	0
[truncated: 10 more columns]
